# Supplementary material for: Presence of Spodoptera frugiperda Multiple Nucleopolyhedrovirus (SfMNPV) Occlusion Bodies in Maize Field Soils of Mesoamerica
Source: Insects. 2023 Jan 13;14(1):80. doi: 10.3390/insects14010080 (PMC9864064; doi:10.3390/insects14010080)
Supplement: Supplementary file 1 [file insects-14-00080-s001.zip]

Archive with 6 entries (6 files):
- Figure S1.jpg
- Figure S2.jpg
- Figure S3.pdf
- FileS1.xlsx
- Table S1.pdf
- Table S2.pdf
