# Supplementary material for: Presence of Spodoptera frugiperda Multiple Nucleopolyhedrovirus (SfMNPV) Occlusion Bodies in Maize Field Soils of Mesoamerica
Source: Insects. 2023 Jan 13;14(1):80. doi: 10.3390/insects14010080 (PMC9864064; doi:10.3390/insects14010080)
Supplement: Supplementary file 1 [file insects-14-00080-s001.zip › FileS1.xlsx]

## Sheet: Data File S1
Sample number	Country	GPS coordinates	Soil type	Soil subtype (n/a = soil subtype information not available)	Altitude of sampled maize field (m)	Living crop = 1, Dead crop & crop residues=2	Estimated area of maize field (Ha) (N/D = not determined)	Positive for SfMNPV OBs in bioassay = 1; negative in bioassay = 2	Positive by PCR (sf58 gene)
1	Mexico	15.71694444, -91.99861111	Rendzina	n/a	684	1	1	1
2	Mexico	15.79027778, -91.96166667	Vertisol	Chromic	634	2	1	2
3	Mexico	15.94083333, -92.00166667	Lithosol	n/a	671	1	1	2
4	Mexico	16.13666667, -92.00861111	Vertisol	Pellic	1587	2	4	2
5	Mexico	16.13666671, -92.00861121	Vertisol	Pellic	1587	1	1.5	1
6	Mexico	16.14055556, -91.92833333	Vertisol	Pellic	1556	1	0.22	2
7	Mexico	16.14055556, -91.92833333	Vertisol	Pellic	1556	1	0.22	2
8	Mexico	16.30805556, -92.18694444	Acrisol	Humic	1843	1	6	2
9	Mexico	16.52861111, -92.43527778	Phaeozem	Calcaric	1832	1	N/D	1	yes
10	Mexico	16.67805556, -92.52666667	Acrisol	Orthic	1833	1	3.5	2
11	Mexico	16.72000000, -92.44361111	Luvisol	Chromic	2042	1	0.5	2
12	Mexico	16.81166667, -92.17944444	Luvisol	Chromic	1262	1	1	2
13	Mexico	16.93500000, -92.10833333	Phaeozem	Calcaric	883	1	1.5	2
14	Mexico	17.10361111, -92.14638889	Regosol	Calcaric	1078	1	N/D	2
15	Mexico	17.19833333, -92.10027778	Luvisol	Chromic	1077	1	2	2
16	Mexico	17.24472222, -92.05333333	Lithosol	n/a	1077	1	N/D	2
17	Mexico	17.32138889, -92.06694444	Luvisol	Chromic	92	2	N/D	2
18	Mexico	17.36055556, -92.03861111	Rendzina	n/a	86	1	2	1	yes
19	Mexico	17.85166667, -91.78805556	Gleysol	Eutric	21	1	4	1	yes
20	Mexico	17.92722222, -91.73833333	Gleysol	Vertic	22	1	3.5	2
21	Mexico	17.97833333, -91.71194444	Gleysol	Vertic	24	1	5	1	yes
22	Mexico	18.62722222, -91.00833333	Rendzina	n/a	28	1	0.5	2
23	Mexico	19.11111111, -90.72666667	Rendzina	n/a	28	1	0.5	2
24	Mexico	19.53666667, -90.57611111	Rendzina	n/a	24	1	0.2	2
25	Mexico	19.80833333, -90.57666667	Rendzina	n/a	86	1	N/D	1	yes
26	Mexico	19.91027778, -90.42888889	Luvisol	Chromic	23	1	1	1	yes
27	Mexico	19.92666667, -90.39972222	Luvisol	Chromic	26	1	2	2
28	Mexico	19.98500000, -90.31000000	Luvisol	Chromic	23	1	2	1	yes
29	Mexico	20.12305556, -90.17166667	Luvisol	Chromic	25	1	1.5	2
30	Mexico	20.13666667, -90.16166667	Luvisol	Chromic	29	1	0.5	1	yes
31	Mexico	20.14222222, -90.16611111	Rendzina	n/a	30	1	1	2
32	Mexico	20.14138889, -90.16583333	Rendzina	n/a	30	1	1	2
33	Mexico	20.14194444, -90.16555556	Rendzina	n/a	40	1	1	1
34	Mexico	20.43527778, -90.01194444	Rendzina	n/a	40	1	0.3	2
35	Mexico	20.55166667, -89.98361111	Rendzina	n/a	48	2	0.8	2
36	Mexico	20.79333333, -89.02333333	Rendzina	n/a	16	1	0.1	1	yes
37	Mexico	20.75500000, -88.92027778	Luvisol	Chromic	16	1	0.5	1	yes
38	Mexico	20.70694444, -88.76000000	Rendzina	n/a	14	1	0.25	2
39	Mexico	20.69166667, -88.57833333	Lithosol	n/a	27	1	N/D	1	yes
40	Mexico	20.65166667, -88.52166667	Rendzina	n/a	41	1	0.3	2
41	Mexico	20.69500000, -88.15833333	Rendzina	n/a	30	1	0.25	2
42	Mexico	20.69500000, -88.06166667	Cambisol	Chromic	28	2	1	2
43	Mexico	20.66500000, -87.99333333	Lithosol	n/a	36	1	2	1
44	Mexico	20.56805556, -87.83666667	Rendzina	n/a	38	1	1	2
45	Mexico	20.41833333, -87.59333333	Lithosol	n/a	38	2	2.5	2
46	Mexico	20.41833333, -87.59333333	Lithosol	n/a	38	1	4	2
47	Mexico	20.37166667, -87.59666667	Lithosol	n/a	37	2	4	2
48	Mexico	20.35500000, -87.58000000	Lithosol	n/a	34	2	N/D	1
49	Mexico	20.29166667, -87.50833333	Lithosol	n/a	24	2	N/D	2
50	Mexico	20.22833333, -87.50833333	Lithosol	n/a	25	2	N/D	1	yes
51	Mexico	20.03416667, -87.66000000	Lithosol	n/a	24	2	N/D	1	yes
52	Mexico	19.59833333, -88.03166667	Rendzina	n/a	41	1	2	2
53	Mexico	19.13361111, -88.10500000	Rendzina	n/a	26	1	1	2
54	Mexico	19.00500000, -88.11166667	Rendzina	n/a	28	1	N/D	2
55	Belize	18.36426100, -88.49514000	Rendzina	n/a	24	1	3	1
56	Belize	18.23469400, -88.52823000	Rendzina	n/a	20	1	0.5	2
57	Belize	18.02079100, -88.54408900	Gleysol	Eutric	36	1	2	2
58	Belize	17.37058800, -88.53420400	Gleysol	Calcic	88	1	4	1
59	Guatemala	17.05666667, -89.17833333	Cambisol	Chromic	126	1	0.75	2
60	Guatemala	17.02666667, -89.27000000	Vertisol	Pellic	153	1	1	1
61	Guatemala	16.95333333, -89.47666667	Rendzina	n/a	2255	1	2	2
62	Guatemala	16.97833333, -89.65833333	Rendzina	n/a	139	1	1	2
63	Guatemala	16.85166667, -89.81333333	Cambisol	Chromic	210	1	1	2
64	Guatemala	16.56000000, -89.46166667	Rendzina	n/a	394	1	0.3	2
65	Guatemala	16.52833333, -89.43166667	Rendzina	n/a	428	2	1.5	2
66	Guatemala	16.26000000, -89.41833333	Rendzina	n/a	442	1	1	2
67	Guatemala	15.62415700, -89.08799500	Luvisol	Orthic	70	1	5	1	yes
68	Guatemala	15.56694444, -88.91694444	Luvisol	Orthic	60	1	5	2
69	Guatemala	15.48000000, -88.82500000	Acrisol	Orthic	57	1	0.5	1
70	Guatemala	15.24500000, -89.16694444	Fluvisol	Eutric	93	1	0.5	1
71	Guatemala	14.96166667, -89.80027778	Fluvisol	Eutric	79	2	0.5	2
72	Guatemala	14.92333333, -89.89333333	Fluvisol	Eutric	249	1	1.5	2
73	Guatemala	14.92083333, -89.90166667	Fluvisol	Eutric	270	2	2	2
74	Guatemala	14.88666667, -90.04777778	Fluvisol	Eutric	530	1	N/D	2
75	Guatemala	14.84000000, -90.13416667	Cambisol	Eutric	806	1	0.1	2
76	Guatemala	14.81166667, -90.15666667	Cambisol	Eutric	885	1	0.5	2
77	Guatemala	14.79444444, -90.22500000	Cambisol	Eutric	927	1	1	2
78	Guatemala	14.61166667, -90.77777778	Cambisol	Eutric	1745	1	0.5	2
79	Guatemala	14.62444444, -90.80888889	Nitisol	Eutric	1789	1	5	2
80	Guatemala	14.64939900, -90.86419100	Nitisol	Eutric	2048	1	1.5	2
81	Guatemala	14.83500000, -90.11333333	Nitisol	Eutric	2630	2	0.5	2
82	Guatemala	14.72833333, -91.12666667	Andosol	Mollic	2080	1	1	2
83	Guatemala	14.63361111, -91.12666667	Andosol	Mollic	2083	1	1	1
84	Guatemala	14.53166667, -91.42000000	Andosol	Mollic	366	1	2	2
85	Guatemala	14.56499700, -91.72197800	Andosol	Mollic	314	1	15	1
86	Mexico	14.75833333, -92.17500000	Acrisol	Orthic	57	1	7.5	2
87	Mexico	14.713879136735425, -92.16106573150135	Cambisol	Eutric	20	1	1	2
88	Mexico	14.840090416696203, -92.19408323490805	Acrisol	Orthic	110	1	0.5	1
89	Mexico	14.795093924340112, -92.18577713798729	Acrisol	Orthic	85	2	0.5	2
90	Mexico	14.785239156312457, -92.20201818000548	Acrisol	Orthic	69	2	4	1	yes
91	Mexico	14.794852313591326, -92.22416906871359	Acrisol	Orthic	69	2	3	2
92	Mexico	14.784266441286322, -92.1966327028287	Acrisol	Orthic	72	1	0.5	1	yes
93	Mexico	14.7842150511066, -92.1986833967197	Acrisol	Orthic	70	2	0.06	2
94	Mexico	14.730006477330852,-92.16660090725907	Acrisol	Orthic	40	2	4	2
95	Mexico	14.773107669170875, -92.35379111764694	Cambisol	Eutric	30	2	3	1	yes
96	Mexico	14.849312876927417, -92.33756484578942	Phaeozem	Haplic	55	2	2	2
97	Mexico	14.854835856384957, -92.34427399795446	Phaeozem	Haplic	53	2	1.5	2
98	Mexico	14.884466115986069, -92.35979033433478	Phaeozem	Haplic	50	1	0.5	2
99	Mexico	14.871881477615373, -92.38607884303907	Phaeozem	Haplic	30	2	0.5	2
100	Mexico	14.853538303002194, -92.39865671830806	Phaeozem	Haplic	26	2	1	2
101	Mexico	14.852533147619297, -92.40247316717911	Phaeozem	Haplic	29	2	4	2
102	Mexico	14.840924803538497, -92.42417324149088	Phaeozem	Haplic	18	2	5	2
103	Mexico	14.840512885501976, -92.441856950079	Phaeozem	Haplic	15	2	0.5	2
104	Mexico	14.836841654267026, -92.47368363680609	Phaeozem	Haplic	10	1	1	2
105	Mexico	14.850167628536894, -92.45563165195234	Phaeozem	Haplic	13	2	10	2
106	Mexico	14.879478148760624, -92.47542978074964	Phaeozem	Haplic	18	2	2	2
107	Mexico	14.89728855406688, -92.44443689409492	Phaeozem	Haplic	24	2	1	2
108	Mexico	14.917192703117799, -92.40411771980278	Phaeozem	Haplic	33	2	1	2
109	Mexico	14.913902391286095, -92.34150857088501	Cambisol	Chromic	66	1	1.5	2
110	Mexico	15.032514094527787, -92.40247607535198	Cambisol	Eutric	24	1	3	2
111	Mexico	15.078828576422117, -92.42704345646943	Cambisol	Eutric	27	2	0.04	2
112	Mexico	15.063281381144787, -92.44736305236599	Cambisol	Eutric	20	2	1	2
113	Mexico	15.049924568434646, -92.45903668380022	Cambisol	Eutric	16	2	0.25	2
114	Mexico	15.052810949621682, -92.45262533908077	Cambisol	Eutric	22	2	0.75	2
115	Mexico	15.06081915428115, -92.40621677869864	Cambisol	Eutric	28	1	0.5	2
116	Mexico	15.013118312180369, -92.39540009390892	Acrisol	Orthic	65	2	1.5	2
117	Mexico	14.967710764899689, -92.40329197466114	Phaeozem	Haplic	18	2	4	2
118	Mexico	14.947277022227926, -92.39150106302738	Acrisol	Orthic	28	1	2	2
119	Mexico	14.969823329957917, -92.35661856653864	Acrisol	Orthic	136	2	2	2
120	Mexico	14.98130252767862, -92.3211345422233	Acrisol	Orthic	220	2	1	2
121	Mexico	14.984872703457208, -92.28253021512771	Acrisol	Orthic	387	1	0.25	1	yes
122	Mexico	14.954059620370325, -92.26586189542921	Fluvisol	Eutric	262	2	1	2
123	Mexico	14.732340839446458, -92.41203203385416	Cambisol	Eutric	8	2	2	2
124	Mexico	14.737812480346197, -92.40796779027181	Cambisol	Eutric	12	2	3	2
125	Mexico	14.739854992940197, -92.4067174443035	Cambisol	Eutric	10	2	2	2
126	Mexico	14.723939837790104, -92.39469330803006	Cambisol	Eutric	10	2	1.5	2
127	Mexico	14.750512451968397, -92.39381364343903	Cambisol	Eutric	16	2	4	2
128	Mexico	14.793189443892548, -92.38000734769514	Phaeozem	Haplic	26	2	5	2
129	Mexico	14.778530713521272, -92.40730142096486	Phaeozem	Haplic	16	1	2	2
130	Mexico	14.773115002338201, -92.41543765433686	Phaeozem	Haplic	10	1	1	1	yes
131	Mexico	14.765201829287106, -92.41934202052323	Phaeozem	Haplic	10	2	4	2
132	Mexico	14.89795358844568, -92.22011228497428	Acrisol	Orthic	186	1	0.25	1
133	Mexico	14.903488366396187, -92.20307065772876	Acrisol	Orthic	209	1	2	2
134	Mexico	14.921406063684133, -92.18269417407349	No characterization data		268	1	0.25	2
135	Mexico	14.923670877456104, -92.17738870293432	No characterization data		266	1	0.25	2
136	Mexico	14.917628750347795, -92.17692070059978	No characterization data		261	1	8	2
137	Mexico	14.928123252056396, -92.18838662173583	No characterization data		284	1	1.5	2
138	Mexico	14.933688611359875, -92.18220667083628	No characterization data		305	1	1	2
139	Mexico	14.913608704958653, -92.1842379366766	Acrisol	Orthic	248	1	0.75	2
140	Mexico	14.898848879423523, -92.18276305570944	Acrisol	Orthic	219	1	1	2
141	Mexico	14.90741441054921, -92.1921609308772	Acrisol	Orthic	213	1	0.25	2
142	Mexico	14.908301937059258, -92.19178653475512	Acrisol	Orthic	230	1	0.5	2
143	Mexico	14.905615594658299, -92.1917588940368	Acrisol	Orthic	219	1	1.5	2
144	Mexico	14.865701552475478, -92.18973250529201	Acrisol	Orthic	153	1	1	2
145	Mexico	14.865467248737612, -92.1879845485163	Acrisol	Orthic	150	1	1	2
146	Mexico	14.85928261903991, -92.19306861402295	Acrisol	Orthic	139	1	1.5	2
147	Mexico	15.033014140046161, -92.21384574115399	Acrisol	Humic	602	2	1	2
148	Mexico	14.881350643175708, -92.21747110744487	Acrisol	Orthic	164	2	1	2
149	Mexico	14.888215641057787, -92.22508308058997	Acrisol	Orthic	165	2	1	2
150	Mexico	14.892199349043086, -92.22841095962417	Acrisol	Orthic	171	1	2	2
151	Mexico	14.88626416609387, -92.2317023074594	Acrisol	Orthic	156	1	1	2
152	Mexico	14.882719748876667, -92.23293581448348	Acrisol	Orthic	150	1	2	1	yes
153	Mexico	14.876179432324575, -92.24078167196056	Acrisol	Orthic	133	1	5	2
154	Mexico	14.869662057143692, -92.21788636515959	Acrisol	Orthic	142	1	4	2
155	Mexico	14.863651241808986, -92.2123461170978	Acrisol	Orthic	142	1	1	2
156	Mexico	14.860482430273493, -92.20616177294768	Acrisol	Orthic	135	1	2	2
157	Mexico	14.849990114659242, -92.21213774183406	Acrisol	Orthic	113	1	1	2
158	Mexico	14.845368194054977, -92.21626974449988	Acrisol	Orthic	106	2	2	2
159	Mexico	14.842106493894992, -92.21972091473299	Acrisol	Orthic	108	1	8	2
160	Mexico	14.84067029674076, -92.22366001055096	Acrisol	Orthic	97	1	4	2
161	Mexico	14.834801930049132, -92.22895357511268	Acrisol	Orthic	98	1	2	2
162	Mexico	14.828731571825783, -92.23563526040374	Acrisol	Orthic	86	1	4	2
163	Mexico	14.822215595193635, -92.23863145370925	Acrisol	Orthic	80	2	3	2
164	Mexico	14.813332616017924, -92.2415001346272	Acrisol	Orthic	77	1	1	2
165	Mexico	14.811092569340483, -92.24214621883903	Acrisol	Orthic	64	2	1	2
166	Mexico	14.802048255780477, -92.2385067996725	Acrisol	Orthic	65	2	8	2
167	Mexico	14.796887398750188, -92.2323613786878	Acrisol	Orthic	66	2	3	2
168	Mexico	14.795450726039867, -92.22487513989216	Acrisol	Orthic	69	2	5	2
169	Mexico	14.812257910804338, -92.20527895379264	Acrisol	Orthic	80	2	0.5	2
170	Mexico	14.83160033460089, -92.19619685707214	Acrisol	Orthic	97	2	0.5	2
171	Mexico	14.837959710842817, -92.20247089026158	Acrisol	Orthic	110	1	1	2
172	Mexico	14.848432496085504, -92.19684711908076	Acrisol	Orthic	122	1	6	2
173	Mexico	14.812579313910419, -92.20511956355968	Acrisol	Orthic	79	1	2	2
174	Mexico	14.769657888738529, -92.24656664190789	Acrisol	Orthic	46	1	0.25	2
175	Mexico	14.757641153799254, -92.24844886282513	Acrisol	Orthic	43	2	0.75	2
176	Mexico	14.747348550730074, -92.24672943745048	Acrisol	Orthic	33	2	1	2
177	Mexico	14.738619854618754, -92.24840209079827	Acrisol	Orthic	38	2	0.5	1	yes
178	Mexico	14.74470385531382, -92.2489033393857	Acrisol	Orthic	37	2	1	2
179	Mexico	14.729602124394221, -92.25156364327012	Acrisol	Orthic	24	1	0.75	2
180	Mexico	14.720529374789418, -92.25673879169975	Acrisol	Orthic	22	1	0.25	2
181	Mexico	14.702541738898752, -92.25396643874025	Acrisol	Orthic	24	2	1	2
182	Mexico	14.73058144673026, -92.24244492313716	Acrisol	Orthic	27	2	1	2
183	Mexico	14.722443430568307, -92.22609990047906	Acrisol	Orthic	34	2	0.25	2
184	Mexico	14.748031583179115, -92.19397934959187	Acrisol	Orthic	50	2	0.5	2
185	Mexico	14.739823241437675, -92.21610542724072	Acrisol	Orthic	40	1	1	2
186	Mexico	14.75056913108657, -92.1969659615891	Acrisol	Orthic	44	1	1	2
